# Supplementary material for: Changes in Digestive Health, Satiety and Overall Well-Being after 14 Days of a Multi-Functional GI Primer Supplement
Source: Nutrients. 2024 Sep 19;16(18):3173. doi: 10.3390/nu16183173 (PMC11434699; doi:10.3390/nu16183173)
Supplement: Supplementary file 1 [file nutrients-16-03173-s001.zip]

Archive with 1 entries (1 files):
- nutrients-3176115-supplementary.pdf
